# Supplementary material for: AND logic nanoparticle for precision immunotherapy of metastatic cancers
Source: Nat Nanotechnol. 2026 Mar 9;21(4):606–16. doi: 10.1038/s41565-026-02130-3 (PMC13106039; doi:10.1038/s41565-026-02130-3)
Supplement: Supplementary file 3 — Statistical source data. [file 41565_2026_2130_MOESM3_ESM.xlsx]

## Sheet: Fig. 1c
			Lung metastasis nodule average numbers*
			PBS	PSC7A	MSA-2	PSC7A-pH- 3MSA-2	PSC7A-pH-10MSA-2	PSC7A-pH-20MSA-2	PSC7A-Re- 3MSA-2	PSC7A-Re-10MSA-2	PSC7A-Re-20MSA-2	PSC7A-Hy- 3MSA-2	PSC7A-Hy-10MSA-2	PSC7A-Hy-20MSA-2
			28.8	24.3	20	7.3	4.3	3.3	11	10	7	6	5	1.5
			*Individual nodule counts for each treatment are provided in the excel sheet for Extended Data Figure 2a

## Sheet: Fig. 1d
				Z-score analysis of toxicity
					PBS	PSC7A	MSA-2	PSC7A-pH- 3MSA-2	PSC7A-pH-10MSA-2	PSC7A-pH-20MSA-2	PSC7A-Re- 3MSA-2	PSC7A-Re-10MSA-2	PSC7A-Re-20MSA-2	PSC7A-Hy- 3MSA-2	PSC7A-Hy-10MSA-2	PSC7A-Hy-20MSA-2
				ALT	-1.66	-0.62	-0.23	-0.32	1.78	1.25	-0.75	-0.14	0.11	-0.35	1.41	-0.5
				AST	-2.21	0.68	-0.41	-0.5	1.01	1.29	-0.43	1.05	0.2	0.04	0.34	-1.06
				CREA	-1.09	-1.33	1.45	0.46	1.39	0.01	-0.24	1.02	0.73	-1.08	-0.41	-0.91
				BUN	1.34	-0.68	-0.68	-0.36	-0.12	-0.93	-0.77	0.01	-0.42	2.5	0.39	-0.28
				IL-12p70	-0.33	-0.34	-0.34	-0.34	-0.34	-0.35	-0.34	-0.34	-0.34	-0.34	-0.35	-0.34
				IL-6	-0.65	-0.34	1.96	-0.46	1.12	1.77	-0.61	-0.66	-0.63	-0.33	-0.52	-0.65
				IL-10	-0.89	-0.75	1.72	-0.37	2.19	0.74	-0.45	-0.48	-0.5	-0.3	-0.42	-0.5
				MCP-1	-0.87	0.36	0.96	0.36	2.05	1.36	-0.72	-0.72	-0.71	-0.62	-0.73	-0.73
				IFN-γ	-0.71	-0.68	0.17	-0.04	2.39	1.71	-0.54	-0.53	-0.46	-0.41	-0.48	-0.41
				TNF	-0.9	0.79	0.26	-0.14	1.64	1.93	0.18	-0.96	-0.9	-0.59	-0.87	-0.43

## Sheet: Fig. 1e
			Composite efficacy–toxicity scores
				PBS	PSC7A	MSA-2	PSC7A-pH- 3MSA-2	PSC7A-pH-10MSA-2	PSC7A-pH-20MSA-2	PSC7A-Re- 3MSA-2	PSC7A-Re-10MSA-2	PSC7A-Re-20MSA-2	PSC7A-Hy- 3MSA-2	PSC7A-Hy-10MSA-2	PSC7A-Hy-20MSA-2
			Efficacy score	-2.47522	-1.46928	-0.51762	0.3722	0.50568	0.9061	-0.1172	0.01628	0.4167	0.55017	0.68364	1.12855
			Toxicity score	-0.82915	-0.2758	0.651702	-0.19681	1.40012	0.793179	-0.48658	-0.06779	-0.27939	-0.13461	-0.23105	-0.34382
