# Supplementary material for: AND logic nanoparticle for precision immunotherapy of metastatic cancers
Source: Nat Nanotechnol. 2026 Mar 9;21(4):606–16. doi: 10.1038/s41565-026-02130-3 (PMC13106039; doi:10.1038/s41565-026-02130-3)
Supplement: Supplementary file 4 — Statistical source data. [file 41565_2026_2130_MOESM4_ESM.xlsx]

## Sheet: Fig. 2d
						Kinetic analysis of MSA-2 release (%)
						Time (h)	pH 7.4	pH 6.5	pH 7.4 +NQO1	pH 6.5 +NQO1
						0	0.05	0.35	0.02	0.32
						1	0.16	1.73	0.28	22.53
						2	0.83	4.35	1.05	55.34
						3	1.06	4.99	1.42	75.19
						5	1.21		1.82
						6		4.16		82.53
						11	1.41		1.56
						12		3.02	1.51	93.19
						16	1.31	3.97		95.32
						24	1.25	4.08	1.43	92.27

## Sheet: Fig. 2e
			Release of MSA-2 from PHM NP under different incubation conditions (%)
					GSH	NADH	NQO1	NQO1/NADH	NQO1/NADH+Dicoumarol
					0.21	0.08	0.34	86.98	7.16
					0.14	0.22	0.17	79.54	8.79
					0.18	0.08	0.08	75.2	9.66
					0.08	0.34	0.45	82.69	9.32
				Average	0.1525	0.18	0.26	81.1025	8.7325
				STDEV	0.0561991	0.125433	0.166333	4.97815	1.10777

## Sheet: Fig. 2f
					Dose dependent IFN-β secretion in THP1-ISG cells with PHM NP under normoxic (20% O2) or hypoxic (1% O2) conditions (folds)
					PHM NP (mg/mL)	Normoxia (20% O2)				Average	STDEV	Hypoxia (1 % O2)				Average	STDEV
					1	0.91	1.62	0.71	0.96	1.05	0.395053	0.74	0.95	1.06	0.93	0.92	0.132916
					10	0.66	1.08	0.5	0.81	0.7625	0.246627	0.92	0.82	0.76	1.29	0.9475	0.23768
					25							2.16	3.7	4.25	2.15	3.065	1.07451
					37.5							5.67	7.26	7.25	6.94	6.78	0.754763
					50	0.73	2.14	0.86	0.56	1.0725	0.72219	8.71	4.89	6.86	13.83	8.5725	3.83639
					75							9.35	8.54	9.78	13.5	10.2925	2.19926
					100	0.91	1.84	0.62	0.77	1.035	0.549576	9.2	9.75	12.5	9.64	10.2725	1.50389

## Sheet: Fig. 2g
					IFN-β secretion in THP1-ISG cells co-incubated with PHM nanoparticles with or without dicoumarol or bafilomycin (folds)
									PHM NP	PHM NP /Bafilomycin	PHM NP /Dicoumarol	PHM NP /Dicoumarol/Bafilomycin
									10.96	4.56	2.38	1.6
									11.6	2.59	3.46	2.82
									9.98	5.22	2.99	1.79
									9.58	2.39	2.85	1.56
								Average	10.53	3.69	2.92	1.9425
								STDEV	0.919203	1.41395	0.444597	0.593542

## Sheet: Fig. 2i
		IFN-β secretion induced by different formulations under hypoxia (folds)
					PLGA- Am-MSA-2	PSC7A-Am-MSA-2	PLGA- Hy-MSA-2	PSC7A-Hy-MSA-2
					1.01	1.59	1.39	10.85
					0.96	1.27	1.06	12.55
					0.98	0.89	1.25	9.87
					0.87	1.13	0.85	8.79
				Average	0.955	1.22	1.1375	10.515
				STDEV	0.0602771	0.292347	0.234574	1.59636

## Sheet: Fig. 2k
					Lung metastasis nodule numbers after each treatment
						PLGA- Am-MSA-2	PSC7A-Am-MSA-2	PLGA- Hy-MSA-2	PSC7A-Hy-MSA-2
						41	33	20	0
						35	28	21	0
						30	29	25	2
					Average	35.3333	30	22	0.666667
					STDEV	5.50757	2.64575	2.64575	1.1547
