# Supplementary material for: AND logic nanoparticle for precision immunotherapy of metastatic cancers
Source: Nat Nanotechnol. 2026 Mar 9;21(4):606–16. doi: 10.1038/s41565-026-02130-3 (PMC13106039; doi:10.1038/s41565-026-02130-3)
Supplement: Supplementary file 5 — Statistical source data/western blots. [file 41565_2026_2130_MOESM5_ESM.xlsx]

## Sheet: Fig. 3b
				Pharmacokinetics of PHM NP
				Time (h)	ID (%)					Average	STDEV
				0.05	112	88	100	110	90	100	11.0454
				0.167	75.69	66.68	94.28	71.24	133.79	88.336	27.489
				1	54.32	57.89	49.9	54.82	46.23	52.632	4.57528
				2	34.62	35.3	40.9	46.41	44.19	40.284	5.24608
				6	29.82	35.83	39.04	41.9	28.71	35.06	5.72274
				24	8	13.98	9.41	11.94	14.29	11.524	2.77233

## Sheet: Fig. 3c
					Biodistribution in major organs (mg/g)
						Heart	Liver	Spleen	Lung mets	Kidney	TDLN
						0.0048	0.053	0.14	0.013	0.0043	0.025
						0.0059	0.096	0.14	0.025	0.0045	0.058
						0.0067	0.078	0.16	0.036	0.0053	0.028
						0.0051	0.075	0.15	0.025	0.0048	0.036
						0.0046	0.1	0.16	0.033	0.0042	0.036
					Average	0.0054	0.08	0.15	0.0264	0.00462	0.0366
					STDEV	0.000870057	0.0187963	0.01	0.00893308	0.000443847	0.0129151

## Sheet: Fig. 3d
					Cellular tropism of PHM NP in spleen (%)
						CD3	CD8	CD4	B	NK	MΦ	DC
						2.26	1.78	0.32	4.77	33.66	61.81	82.7
						4.54	1.8	0.67	4.42	51.56	73.43	92.5
						3.23	2.15	0.43	4.79	41.26	63.4	86.3
						3.61	1.97	0.47	4.76	62.56	67.84	90
						1.83	1.57	0.34	4.28	31.94	54.11	84.7
					Average	3.094	1.854	0.446	4.604	44.196	64.118	87.24
					STDEV	1.08038	0.218014	0.13975	0.237339	12.8579	7.18626	3.97593

## Sheet: Fig. 3e
					Cellular tropism of PHM NP in TDLN (%)
						CD3	CD8	CD4	B	NK	MΦ	DC
						1.15	0.93	0.69	1.84	10.98	16.9	12.06
						0.29	0.12	0.11	0.98	13.58	55.84	30.89
						0.96	0.9	0.59	1.7	14.59	37.37	13.1
						0.21	0.12	0.1	1.06	10.23	33.61	16.92
						0.67	0.53	0.29	1.36	12.7	9.69	16.67
					Average	0.656	0.52	0.356	1.388	12.416	30.682	17.928
					STDEV	0.409121	0.397681	0.27236	0.379631	1.80295	18.1441	7.55571

## Sheet: Fig. 3f
						Cellular tropism of PHM NP in lung metastasis (%)
							CD3	CD8	CD4	B	NK	MΦ	DC
							0.64	0.63	0.23	1.36	43.1	56.97	58.1
							0.4	0.4	0.14	0.95	20.53	62.86	58.76
							0.31	0.26	0.19	1.34	16.08	61.22	61.62
							0.47	0.15	0.25	1.44	24.23	55.73	65.61
							0.92	0.74	0.47	2.07	17.79	72.93	77.19
						Average	0.548	0.436	0.256	1.432	24.346	61.942	64.256
						STDEV	0.240562	0.247043	0.126807	0.404067	10.927	6.80826	7.81301

## Sheet: Fig. 3g
							Western blot pictures

## Sheet: Fig. 3h
						Quantification data of NQO1/β-actin (folds)
						1% O2	-	+	-	+
						PHM NP	-	-	+	+
							0.22	1.03	0.57	1.11
							0.19	3.28	1.16	2.19
							0.52	2.52	1.18	2.73
						Average	0.31	2.27667	0.97	2.01
						STDEV	0.182483	1.14457	0.346554	0.824864

## Sheet: Fig. 3i
			IFN-β secretion from DC2.4 cells after incubation (pg/mL)
				1% O2	-	+	-	+
				PHM NP	-	-	+	+
					0.44	27.11	542.67	1124.89
					31.56	31.56	476	1124.89
					27.11	27.11	498.22	1431.56
					22.67	22.67	484.89	1400.44
				Average	20.445	27.1125	500.445	1270.45
				STDEV	13.8217	3.62933	29.594	168.552
