# Supplementary material for: AND logic nanoparticle for precision immunotherapy of metastatic cancers
Source: Nat Nanotechnol. 2026 Mar 9;21(4):606–16. doi: 10.1038/s41565-026-02130-3 (PMC13106039; doi:10.1038/s41565-026-02130-3)
Supplement: Supplementary file 6 — Statistical source data. [file 41565_2026_2130_MOESM6_ESM.xlsx]

## Sheet: Fig. 4b
				Lung nodule numbers in WT mice after the treatment
							PBS	PHM NP
							29	1
							31	0
							26	1
							28	0
						Average	28.5	0.5
						STDEV	2.08167	0.57735

## Sheet: Fig. 4c
			Lung nodule numbers in STING-/- mice after the treatment
					PBS	PHM NP
					6	5
					9	7
					5	5
					6	6
				Average	6.5	5.75
				STDEV	1.73205	0.957427

## Sheet: Fig. 4d
			Lung nodule numbers in Batf3-/- mice after the treatment
					PBS	PHM NP
					35	32
					37	25
					31	20
					41	21
				Average	36	24.5
				STDEV	4.16333	5.44671

## Sheet: Fig. 4f
					Lung nodule numbers in WT mice after the treatment
								PBS	PHM NP
								32	0
								32	0
								30	2
								25	0
							Average	29.75	0.5
							STDEV	3.30404	1

## Sheet: Fig. 4g
					Lung nodule numbers in CD8 depleted mice after the treatment
							PBS	PHM NP
							31	29
							32	31
							35	30
							27	26
						Average	31.25	29
						STDEV	3.30404	2.16025

## Sheet: Fig. 4h
								Lung nodule numbers in CD4 depleted mice after the treatment
										PBS	PHM NP
										32	1
										32	0
										29	3
										29	1
									Average	30.5	1.25
									STDEV	1.73205	1.25831

## Sheet: Fig. 4i
							Lung nodule numbers in NK depleted mice after the treatment
									PBS	PHM NP
									34	10
									35	12
									31	14
									29	11
								Average	32.25	11.75
								STDEV	2.75379	1.70783

## Sheet: Fig. 4k
								Lung nodule numbers in splenectomy mice after the treatment
										PBS	PHM NP
										56	24
										45	31
										41	23
										35	26
									Average	44.25	26
									STDEV	8.8459	3.55903
