# Supplementary material for: AND logic nanoparticle for precision immunotherapy of metastatic cancers
Source: Nat Nanotechnol. 2026 Mar 9;21(4):606–16. doi: 10.1038/s41565-026-02130-3 (PMC13106039; doi:10.1038/s41565-026-02130-3)
Supplement: Supplementary file 7 — Statistical source data. [file 41565_2026_2130_MOESM7_ESM.xlsx]

## Sheet: Fig. 5b
					Quantification of the percentage of cDC1 cells in the LL/2 tumor nodules (%)
								PBS	MSA-2	PHM NP
								0.34	0.37	0.5
								0.09	0.53	0.48
								0.03	0.25	0.53
								0.15	0.41	0.63
								0.25	0.26	0.55
								0.32	0.35	0.24
								0.12	0.43	0.67
								0.31	0.23	0.12
								0.41	0.22	0.56
								0.19	0.23	0.69
							Average	0.221	0.328	0.497
							STDEV	0.123958	0.106333	0.182942

## Sheet: Fig. 5c
				Quantification of the percentage of pSTING+cDC1 cells within the total cDC1 population (%)
									PBS	MSA-2	PHM NP
									1.64	27.27	95
									2.41	9.23	93.5
									2.21	23.26	92
									5	9.8	94.1
									9.4	8.6	89.2
									1.4	11.4	96.7
									1.6	10.3	96.4
									1.5	18.3	94.6
									9.8	14.3	99
									8.9	11.5	99.2
								Average	4.386	14.396	94.97
								STDEV	3.59617	6.45588	3.06125

## Sheet: Fig. 5d
					Quantification of the percentage of CD8+ T cells in the LL/2 tumor nodules (%)
								PBS	MSA-2	PHM NP
								4.27	2.29	8.96
								1.53	4.23	9.51
								1.25	2.49	2.36
								1.81	0.82	2.41
								0.99	2.58	12.48
								4.35	0.68	5.26
								2.64	1.04	5.13
								2.34	1.12	4.5
								0.99	0.53	2.15
								1.25	9.77	6.59
							Average	2.142	2.555	5.935
							STDEV	1.26584	2.78723	3.46238
