# Supplementary material for: AND logic nanoparticle for precision immunotherapy of metastatic cancers
Source: Nat Nanotechnol. 2026 Mar 9;21(4):606–16. doi: 10.1038/s41565-026-02130-3 (PMC13106039; doi:10.1038/s41565-026-02130-3)
Supplement: Supplementary file 8 — Statistical source data. [file 41565_2026_2130_MOESM8_ESM.xlsx]

## Sheet: Fig. 6b
			Individual primary 4T1 tumor growth curves after treatment (mm3)
			Day	PBS					Average	STDEV	MSA-2					Average	STDEV	PHM NP					Average	STDEV
			0	0	0	0	0	0	0	0	0	0	0	0	0	0	0	0	0	0	0	0	0	0
			8	122.8	105.3	84.7	109.1	116.4	107.66	14.4949	97.6	85.2	127	105.1	74.4	97.86	20.0766	98.5	130.2	99.7	72.9	92	98.66	20.6386
			10	207.9	55.5	193.6	112.7	119	137.74	62.8179	126.5	103.5	127.8	113.7	121.1	118.52	10.0659	26	80	55.7	57.1	29.6	49.68	22.2179
			12	222.9	126.9	230.6	230	331.6	228.4	72.4399	143.4	116.6	150.8	133.1	98.7	128.52	21.0363	20.8	60.8	48.1	33.6	62.5	45.16	17.8953
			14	310.5	315.2	414.2	472.7	525.7	407.66	95.1254	221.8	183	146.2	228.9	99.2	175.82	54.1553	32.8	65.8	73	42.6	59.6	54.76	16.6442
			16	509.7	414.2	339.2	651.8	569.2	496.82	123.586	279.9	259	146.2	237.2	157.6	215.98	60.548	25.3	57.1	51.8	49.4	44.4	45.6	12.2338
			18	668.5	483.2	419.1	1199.9	804.8	715.1	310.903	349.3	343.9	191.6	408.2	227.9	304.18	90.7284	25.4	57.6	90.9	90.9	84.6	69.88	28.4149
			20	864.2	912	461.7	1364.3	862.5	892.94	320.259	533	486.7	785.3	554.4	266.5	525.18	185.05	49.4	81.3	99.1	100.7	78.8	81.86	20.7092
			22	1381.5	1385.1	1010.2	1499.1	1549.1	1365	211.208	764	717.3	434.8	506	342.4	552.9	181.692	40.7	68.8	100.9	109.3	64.5	76.84	28.0872
			24	1891.1	1479.8	1945.6	2259.7	1897.3	1894.7	277.479	472.7	1059.2	808.6	724.7	500	713.04	240.958	102.6	108.9	120.1	176.4	149.5	131.5	30.8866

## Sheet: Fig. 6c
				Lung nodule (4T1) numbers after the treatment
						PBS	MSA-2	PHM NP
						80	50	1
						75	46	3
						84	57	5
						74	45	2
						50	43	10
					Average	72.6	48.2	4.2
					STDEV	13.259	5.54076	3.56371

## Sheet: Fig. 6f
		Individual primary 4T1 tumor growth curves after treatment (mm3)
		Day	PBS					Average	STDEV	aPD1					Average	STDEV	PHM NP					Average	STDEV	aPD1/PHM NP					Average	STDEV
		0	0	0	0	0	0	0	0	0	0	0	0	0	0	0	0	0	0	0	0	0	0	0	0	0	0	0	0	0
		8	187.3	198.6	95.5	63.7	74.4	123.9	64.1882	49.7	47.6	81.6	111.4	70.2	72.1	26.1742	60	75	77.2	124.7	78.7	83.12	24.4128	90.9	132.6	84.6	62	80.1	90.04	26.1091
		10	326.4	259.7	173	305.1	321.7	277.18	63.9202	113.4	314.1	137.2	179	129	174.54	81.7055	92.3	102.7	79.2	140.3	117.2	106.34	23.5487	74.4	150.3	143.7	79.8	75.8	104.8	38.6446
		12	505	319.7	548.9	374.7	402	430.06	94.5653	131.4	429.8	260.9	209.2	278.8	262.02	109.869	38	68.5	84.7	56.1	66.3	62.72	17.2065	37.9	111	82.9	59.2	63.8	70.96	27.515
		14	578.3	579.2	562.9	509.7	659.4	577.9	53.6664	189.2	409.1	457.1	381	623.6	412	156.059	118.4	104	113.1	85.7	70.3	98.3	19.9894	74.4	66	68.4	90.4	70.3	73.9	9.72265
		16	863.8	951.4	1005.5	653.9	813.2	857.56	136.177	302.3	700.2	789.3	600.2	1025.5	683.5	264.9	100.3	116.5	189.3	90.2	68.6	112.98	46.0609	80.2	50.2	66.6	86	72	71	13.808
		18	1194	1273.4	1555.7	746.5	1023.4	1158.6	300.094	792.6	1598.7	1007.1	1130.1	1443.9	1194.48	326.484	99.2	131.4	157.2	97.6	67.6	110.6	34.468	82.9	46.2	54.1	35.3	71.7	58.04	19.2187
		20	1316.2	1516.3	1600.7	1108.1	1295.2	1367.3	194.725	895.5	1608.3	1542	1233.1	1627.1	1381.2	314.538	100.2	150.2	160.6	109.1	95	123.02	30.2103	86.3	55.2	65.2	70.2	86.2	72.62	13.564
		22	1681.8	1559.4	2189.1	1514.8	1687	1726.42	269.396	1509.4	1664.3	1833.8	1871.4	2060.8	1787.94	209.996	129	178.9	141.5	113.4	145.8	141.72	24.3047	84.7	51.8	76.7	137.2	133.1	96.7	37.1659
		24															162.1	243.1	182.4	146	205	187.72	38.0486	116.5	105.2	124.2	181.4	131.5	131.76	29.4094
		26															135.3	350.2	240.5	251.9	325.5	260.68	84.2911	143.4	120.1	159.2	235.5	215.8	174.8	48.9564
		28															243.6	560.6	462.4	360.7	510	427.46	126.512	192.9	189.4	261.4	395.5	372.6	282.36	97.5037
		30															302	706.4	592.8	452.2	702.9	551.26	173.733	426.9	368.7	462.4	548.6	513.3	463.98	70.7967
		32															723.1	1052.6	816.3	680.4	981.4	850.76	161.488	626.8	611.7	595.8	824.4	785.1	688.76	107.353
		34															1056.9	1462	1140.7	942.8	129.6	946.4	495.727	1092.1	861.6	819.5	1052.1	1159	996.86	148.462
		36																1768.2	1565.7	1305.5	1646.5	1571.47	195.879		1162.2	1101.8	1543.8	1587.8	1348.9	252.306
		37															1595.4					1595.4		1652.5					1652.5
		38																		1694.8		1694.8				1562.4			1562.4
		39																							1608.5				1608.5

## Sheet: Fig. 6g
							Survival outcome of 4T1 tumor bearing mice after treatment
								Day	PBS	aPD1	PHM NP	aPD1/ PHM NP
								18	1	1
								20	1	1
								20		1
								22	1	1
								22	1	1
								22	1
								36			1
								36			1	1
								36			1	1
								37			1	1
								38			1	1
								39				1

## Sheet: Fig. 6j
					Lung nodule (B16F10) numbers after the treatment
							PBS	MSA-2	PHM NP
							50	17	7
							45	19	8
							36	21	9
							23	25	15
							27	23	10
							31	29	11
						Average	35.3333	22.3333	10
						STDEV	10.4817	4.32049	2.82843

## Sheet: Fig. 6m
							Survival outcome of B16F10 tumor bearing mice after treatment
								Day	PBS	aPD1	PHM NP	PHM NP /aPD1
								20	1
								20	1	1
								20	1	1
								20	1	1
								22	1
								23		1
								24		1
								26			1
								26			1
								29			1
								37			1
								38			1
								40				1
								43				1
								46				1
								47				1
								47				1
