# Supplementary material for: AND logic nanoparticle for precision immunotherapy of metastatic cancers
Source: Nat Nanotechnol. 2026 Mar 9;21(4):606–16. doi: 10.1038/s41565-026-02130-3 (PMC13106039; doi:10.1038/s41565-026-02130-3)
Supplement: Supplementary file 9 — Statistical source data. [file 41565_2026_2130_MOESM9_ESM.xlsx]

## Sheet: 1c
		MSA-2 release after incubation with varying concentrations of NQO1
				NQO1 (μg/mL)	MSA-2 (%)
				0	0.02
				0.1	0.34
				0.5	1.17
				1	3.27
				5	5.16
				10	9.12
				20	33.7
				50	60.75
				100	86.89
				200	89.12

## Sheet: 1d
			Standard calibration curve of NQO1 concentration
				NQO1 (mg/mL)	Abs
				0	0.73
				0.1	0.71
				0.5	0.65
				1	0.63
				5	0.49
				10	0.31
				20	0
				40	0

## Sheet: 1e
				NQO1 concentrations in DC2.4 cells
						NQO1 (mg/mL)
				Normoxia (20% O2)		0.79
				Hypoxia (1% O2)		83.1

## Sheet: 1f
						IFN-β production in DC2.4 cells
						NQO1 (mg/mL)	IFN-β (pg/mL)				Average	STDEV
						0.8	55	45	41.67	38.33	45	7.20134
						20	225	268.33	288.33	311.67	273.332	36.7684
						80	552.38	628.57	666.67	476.19	580.952	84.4719

## Sheet: 1g
				NQO1 activity in different cell after PHM NP incubation (mg/mL)
						Raw267.4	DC2.4	LL/2	IMCD3
				PHM NP		1.42	0.84	1.91	0
				Without PHM NP		3.33	5.76	4.2	0
