# Supplementary material for: AND logic nanoparticle for precision immunotherapy of metastatic cancers
Source: Nat Nanotechnol. 2026 Mar 9;21(4):606–16. doi: 10.1038/s41565-026-02130-3 (PMC13106039; doi:10.1038/s41565-026-02130-3)
Supplement: Supplementary file 10 — Statistical source data. [file 41565_2026_2130_MOESM10_ESM.xlsx]

## Sheet: 2a
				Lung metastasis nodule numbers
					PBS	PSC7A	MSA-2	PSC7A-pH- 3MSA-2	PSC7A-pH-10MSA-2	PSC7A-pH-20MSA-2	PSC7A-Re- 3MSA-2	PSC7A-Re-10MSA-2	PSC7A-Re-20MSA-2	PSC7A-Hy- 3MSA-2	PSC7A-Hy-10MSA-2	PSC7A-Hy-20MSA-2
					30	24	19	6	5	2	10	10	5	4	6	0
					24	20	23	5	4	3	9	12	8	5	2	3
					24	25	21	9	3	5	12	7	8	6	6	1
					37	28	17	9	5	3	13	11	7	9	6	2
				Average	28.75	24.25	20	7.25	4.25	3.25	11	10	7	6	5	1.5
				STDEV	6.18466	3.30404	2.58199	2.06155	0.957427	1.25831	1.82574	2.16025	1.41421	2.16025	2	1.29099

## Sheet: 2c
				ALT levels (U/L)
					PBS	PSC7A	MSA-2	PSC7A-pH- 3MSA-2	PSC7A-pH-10MSA-2	PSC7A-pH-20MSA-2	PSC7A-Re- 3MSA-2	PSC7A-Re-10MSA-2	PSC7A-Re-20MSA-2	PSC7A-Hy- 3MSA-2	PSC7A-Hy-10MSA-2	PSC7A-Hy-20MSA-2
					63	160	180	104	410	374	123	52	90	120	171	150
					63	102	72	149	169	184	154	167	168	159	218	123
					71	89	165	166	144	200	81	199	212	160	400	178
					63	149	174	151	334	176	111	194	199	123	182	77
				Average	65	125	147.75	142.5	264.25	233.5	117.25	153	167.25	140.5	242.75	132
				STDEV	4	34.7659	50.8748	26.7644	128.635	94.1966	30.2035	68.7847	54.7076	21.9773	106.738	42.9961

## Sheet: 2d
			AST levels (U/L)
				PBS	PSC7A	MSA-2	PSC7A-pH- 3MSA-2	PSC7A-pH-10MSA-2	PSC7A-pH-20MSA-2	PSC7A-Re- 3MSA-2	PSC7A-Re-10MSA-2	PSC7A-Re-20MSA-2	PSC7A-Hy- 3MSA-2	PSC7A-Hy-10MSA-2	PSC7A-Hy-20MSA-2
				50	141	133	107	337	306	86	185	72	133	149	90
				31	134	113	107	185	156	165	171	132	172	188	127
				57	213	144	138	124	194	121	210	240	179	169	100
				45	257	143	163	162	206	157	250	206	135	172	89
			Average	45.75	186.25	133.25	128.75	202	215.5	132.25	204	162.5	154.75	169.5	101.5
			STDEV	10.9962	59.1573	14.3846	27.1093	93.4487	63.987	36.2893	34.6506	75.3193	24.1437	16.0104	17.7106

## Sheet: 2e
		BUN levels (mg/dL)
			PBS	PSC7A	MSA-2	PSC7A-pH- 3MSA-2	PSC7A-pH-10MSA-2	PSC7A-pH-20MSA-2	PSC7A-Re- 3MSA-2	PSC7A-Re-10MSA-2	PSC7A-Re-20MSA-2	PSC7A-Hy- 3MSA-2	PSC7A-Hy-10MSA-2	PSC7A-Hy-20MSA-2
			14.8	11.9	11.5	7.6	11.5	10.7	10.2	11.5	6.2	16.3	11.3	10.5
			15	11.3	12.2	13.9	10.2	8.8	11.5	10.8	12.5	18.7	12.3	12.5
			15	8.8	10.1	12.1	10.5	9.3	7.9	11.5	12.1	18.6	12.8	10.9
			14.8	9.7	7.9	10.9	14.5	10.7	11.3	14	13.2	16.2	14.8	11.3
		Average	14.9	10.425	10.425	11.125	11.675	9.875	10.225	11.95	11	17.45	12.8	11.3
		STDEV	0.11547	1.42683	1.89627	2.65377	1.96363	0.974252	1.65202	1.40594	3.23213	1.38684	1.47196	0.864099

## Sheet: 2f
		CREA levels (mg/dL)
			PBS	PSC7A	MSA-2	PSC7A-pH- 3MSA-2	PSC7A-pH-10MSA-2	PSC7A-pH-20MSA-2	PSC7A-Re- 3MSA-2	PSC7A-Re-10MSA-2	PSC7A-Re-20MSA-2	PSC7A-Hy- 3MSA-2	PSC7A-Hy-10MSA-2	PSC7A-Hy-20MSA-2
			0.24	0.15	0.67	0.53	0.75	0.35	0.29	0.75	0.49	0.19	0.47	0.23
			0.18	0.17	0.82	0.34	0.76	0.3	0.31	0.48	0.64	0.21	0.33	0.33
			0.24	0.15	0.88	0.75	0.8	0.75	0.32	0.75	0.59	0.22	0.25	0.27
			0.17	0.15	0.75	0.61	0.75	0.42	0.68	0.75	0.75	0.22	0.39	0.16
		Average	0.2075	0.155	0.78	0.5575	0.765	0.455	0.4	0.6825	0.6175	0.21	0.36	0.2475
		STDEV	0.0377492	0.01	0.0905539	0.171148	0.0238048	0.202731	0.187083	0.135	0.108128	0.0141421	0.0930949	0.0713559

## Sheet: 2g
		IL-12p70 levels (pg/mL)
			PBS	PSC7A	MSA-2	PSC7A-pH- 3MSA-2	PSC7A-pH-10MSA-2	PSC7A-pH-20MSA-2	PSC7A-Re- 3MSA-2	PSC7A-Re-10MSA-2	PSC7A-Re-20MSA-2	PSC7A-Hy- 3MSA-2	PSC7A-Hy-10MSA-2	PSC7A-Hy-20MSA-2
			6.77	4.71	3.98	5.19	1.92	3.03	3.53	6	5.55	5.36	2.55	6.18
			6.17	10.15	7.39	0.96	7.82	7.64	4.23	9.98	2.93	5.31	5.3	3.47
			15.5	3.68	11.03	10.33	11.28	-0.99	10.74	12.89	9.2	2.12	2.65	6.99
			8.36	3.94	8.55	3.47	7.48	8.32	2.03	3.1	7.05	9.65	3	7.03
		Average	9.2	5.62	7.7375	4.9875	7.125	4.5	5.1325	7.9925	6.1825	5.61	3.375	5.9175
		STDEV	4.30044	3.0515	2.92918	3.96261	3.87148	4.34944	3.84933	4.31441	2.63544	3.09053	1.29775	1.678

## Sheet: 2h
		IL-6 levels (pg/mL)
			PBS	PSC7A	MSA-2	PSC7A-pH- 3MSA-2	PSC7A-pH-10MSA-2	PSC7A-pH-20MSA-2	PSC7A-Re- 3MSA-2	PSC7A-Re-10MSA-2	PSC7A-Re-20MSA-2	PSC7A-Hy- 3MSA-2	PSC7A-Hy-10MSA-2	PSC7A-Hy-20MSA-2
			1.51	35.58	166.88	17.02	76.45	192.9	11.22	2.8	2.52	17.62	28.31	15.29
			2.7	27.21	347.48	79.42	441.95	434.03	16.58	5.27	11.16	59.29	25.76	-0.13
			4.15	48.08	311.74	1.66	273.8	420	3.81	3.96	10.47	82.56	19.63	2.34
			13.92	47.86	343.25	6.8	7.11	35.59	4.98	2.23	4.66	3.27	2.82	1.61
		Average	5.57	39.6825	292.337	26.225	199.828	270.63	9.1475	3.565	7.2025	40.685	19.13	4.7775
		STDEV	5.67037	10.1617	85.1446	36.0334	197.026	191.744	5.92718	1.34542	4.27116	36.6585	11.4673	7.08451

## Sheet: 2i
																														28.6661	32.345	32.0279	33.3642	27.2072	30.0827	30.3575	30.6958	53.1502	42.4727	52.5793	30.6958	28.4969	37.2291	43.5722	35.728	27.1226	30.7593	31.1821	31.4358
			IL-10 levels (pg/mL)
				PBS	PSC7A	MSA-2	PSC7A-pH- 3MSA-2	PSC7A-pH-10MSA-2	PSC7A-pH-20MSA-2	PSC7A-Re- 3MSA-2	PSC7A-Re-10MSA-2	PSC7A-Re-20MSA-2	PSC7A-Hy- 3MSA-2	PSC7A-Hy-10MSA-2	PSC7A-Hy-20MSA-2
				34.61	0.52	296.37	46.74	237.16	24.07	31.25	28.67	27.21	53.15	28.5	27.12
				30.08	0.69	133.51	33.4	447.52	49.65	40.32	32.35	30.08	42.47	37.23	30.76
				30.97	0.68	162.71	48.14	213.16	215.82	31.14	32.03	30.36	52.58	43.57	31.18
				40.76	0.4	193.03	30.15	30.08	203.4	31.86	33.36	30.7	30.7	35.73	31.44
			Average	34.105	0.5725	196.405	39.6075	231.98	123.235	33.6425	31.6025	29.5875	44.725	36.2575	30.125
			STDEV	4.85019	0.138894	70.9355	9.15885	170.882	100.411	4.46292	2.03551	1.60515	10.5588	6.18804	2.02283

## Sheet: 2j
		IFN-γ levels (pg/mL)
			PBS	PSC7A	MSA-2	PSC7A-pH- 3MSA-2	PSC7A-pH-10MSA-2	PSC7A-pH-20MSA-2	PSC7A-Re- 3MSA-2	PSC7A-Re-10MSA-2	PSC7A-Re-20MSA-2	PSC7A-Hy- 3MSA-2	PSC7A-Hy-10MSA-2	PSC7A-Hy-20MSA-2
			0.2	0.6	1.26	3.88	8.13	13.22	1.09	1.18	1.09	1	1.29	1.87
			-0.01	0.67	4.79	2.48	4.53	3.14	0.32	1.56	1.57	1.54	1.34	1.18
			0.31	0.32	3.13	1.21	18.31	15.09	1.03	0.31	0.87	1.35	1.05	1.15
			0.79	0.15	3.7	2.54	10.91	1.48	1.08	0.63	1.15	1.38	0.66	1
		Average	0.3225	0.435	3.22	2.5275	10.47	8.2325	0.88	0.92	1.17	1.3175	1.085	1.3
		STDEV	0.33876	0.242831	1.47705	1.09049	5.8429	6.91448	0.374255	0.557793	0.292575	0.227505	0.310322	0.388072

## Sheet: 2k
		MCP-1 levels (pg/mL)
			PBS	PSC7A	MSA-2	PSC7A-pH- 3MSA-2	PSC7A-pH-10MSA-2	PSC7A-pH-20MSA-2	PSC7A-Re- 3MSA-2	PSC7A-Re-10MSA-2	PSC7A-Re-20MSA-2	PSC7A-Hy- 3MSA-2	PSC7A-Hy-10MSA-2	PSC7A-Hy-20MSA-2
			25.98	1415.1	1140.64	1098.14	2925.14	2946.1	142.28	132.24	144.57	264.93	138.17	149.14
			30.67	1573.37	1515.88	790.24	1490.76	1403.95	165.77	137.18	197.03	255.49	141.14	142.63
			25.9	508.29	1342.97	981.46	2452.76	2708.97	132.98	133.92	137.49	256.59	145.25	142.87
			22.2	524.11	1934.82	1140.84	2526.26	135.07	136.96	182.75	137.01	133.01	137.27	130.33
		Average	26.1875	1005.22	1483.58	1002.67	2348.73	1798.52	144.498	146.523	154.025	227.505	140.457	141.243
		STDEV	3.46981	568.39	337.659	156.825	608.468	1299.82	14.6845	24.2386	28.8776	63.1375	3.59753	7.87458

[truncated: 2 more sheets: 2l, 2m]
