# Supplementary material for: AND logic nanoparticle for precision immunotherapy of metastatic cancers
Source: Nat Nanotechnol. 2026 Mar 9;21(4):606–16. doi: 10.1038/s41565-026-02130-3 (PMC13106039; doi:10.1038/s41565-026-02130-3)
Supplement: Supplementary file 11 — Statistical source data. [file 41565_2026_2130_MOESM11_ESM.xlsx]

## Sheet: 3d
				Survival outcome of mice after treatment
				Time (Day)	PBS	aPD1	PSC7A-Hy-20MSA-2	aPD1/PSC7A-Hy-20MSA-2
				16	1
				16	1
				16	1
				17	1	1
				17	1	1
				18		1
				19		1
				19		1
				29			1
				35			1
				38			1
				38			1
				39			1
				41				1
				41				1
				47				1
				51				0
				52				0
