# Supplementary material for: AND logic nanoparticle for precision immunotherapy of metastatic cancers
Source: Nat Nanotechnol. 2026 Mar 9;21(4):606–16. doi: 10.1038/s41565-026-02130-3 (PMC13106039; doi:10.1038/s41565-026-02130-3)
Supplement: Supplementary file 12 — Statistical source data. [file 41565_2026_2130_MOESM12_ESM.xlsx]

## Sheet: 4b
					Biodistribution of PHM NP (mg/g)
						Heart	Liver	Spleen	Lung	Kidney	Tumor	TDLN
						0.006611	0.297653	0.273705	0.021101	0.007091	0.021039	0.013622
						0.006981	0.272747	0.20314	0.01714	0.009204	0.018394	0.018095
						0.008269	0.403887	0.22497	0.028878	0.008307	0.018447	0.034533
						0.008615	0.358012	0.177189	0.030377	0.008178	0.021692	0.023712
						0.007432	0.369717	0.253386	0.025159	0.012792	0.019908	0.019287
					Average	0.0075816	0.340403	0.226478	0.024531	0.0091144	0.019896	0.0218498
					STDEV	0.000846404	0.0538621	0.0385058	0.00547399	0.00218836	0.00149062	0.00794818

## Sheet: 4c
			Cellular tropism of PHM NP in TDLN (%)
				CD3	CD4	CD8	B	NK	MΦ	DC
				0.01	0.02	0.02	0.02	6.38	21.1	15.63
				0.08	0.08	0	0.02	23.88	23.08	15.23
				0.06	0.08	0.08	0.03	33.33	24.24	12.29
				0.02	0.09	0.06	0.04	27.91	23.21	13.59
				0.12	0.16	0.18	0.06	31.33	30	16.55
			Average	0.058	0.086	0.068	0.034	24.566	24.326	14.658
			STDEV	0.0449444	0.0497996	0.0701427	0.0167332	10.7813	3.36923	1.70292

## Sheet: 4d
			Cellular tropism of PHM NP in spleen (%)
				CD3	CD4	CD8	B	NK	MΦ	DC
				0.16	0	0.33	0.58	18.67	65.62	20.94
				0.07	0	0	0	84.2	85.2	80.8
				0.29	0.24	0	0	43.33	44.43	36.65
				0.14	0	0	0	15.71	69.9	86.9
				1.02	0.23	0	0.89	53	89.54	73.15
			Average	0.336	0.094	0.066	0.294	42.982	70.938	59.688
			STDEV	0.390551	0.128763	0.14758	0.417229	27.9921	17.8988	29.153

## Sheet: 4e
			Cellular tropism of PHM NP in tumor (%)
				CD45-	CD45+	CD3	CD4	CD8	B	NK	MΦ	DC
				0.47	3.6	0.16	0	0.33	0.58	18.67	15.62	20.94
				0.38	2.26	0.07	0	0	0	15.69	9.18	16.76
				0.51	20.25	0.29	0.24	0	0	15.7	44.43	36.65
				0.38	3.98	0.14	0	0	0	15.71	19.9	26.9
				0.36	1.59	1.02	0.23	0	0.89	53	9.54	13.15
			Average	0.42	6.336	0.336	0.094	0.066	0.294	23.754	19.734	22.88
			STDEV	0.0659545	7.83859	0.390551	0.128763	0.14758	0.417229	16.3995	14.5099	9.24208
